# Supplementary material for: Comparison of Adiponectin Levels in Anorexia Nervosa, Bulimia Nervosa, Binge-Eating Disorder, Obesity, Constitutional Thinness, and Healthy Controls: A Network Meta-Analysis
Source: Life (Basel). 2023 May 13;13(5):1181. doi: 10.3390/life13051181 (PMC10220738; doi:10.3390/life13051181)
Supplement: Supplementary file 1 [file life-13-01181-s001.zip]

Archive with 1 entries (1 files):
- life-2289163-supplementary.pdf
